# Supplementary material for: Identification of Viruses and Viroids Infecting Tomato and Pepper Plants in Vietnam by Metatranscriptomics
Source: Int J Mol Sci. 2020 Oct 13;21(20):7565. doi: 10.3390/ijms21207565 (PMC7593927; doi:10.3390/ijms21207565)
Supplement: Supplementary file 1 [file ijms-21-07565-s001.xlsx]

## Sheet: Table S1
Table S1. Detailed Information on the Viruses and Viroids Detected in Tomato and Pepper Plants Growing in Different Regions in Vietnam.
Values Indicate the Number of Virus-Associated Contigs for Each Detected Virus or Viroid. Abbreviations: Single-Stranded (SS) and Double-Stranded (Ds)
		Host	Tomato	Tomato	Tomato	Tomato	Tomato	Tomato	Tomato	Tomato	Pepper	Pepper	Pepper	Pepper	Pepper	Pepper	Pepper	Pepper
		Region	Dong Anh	Gia Lam	Vinh Phuc	Ninh Binh	Bao Loc	Duc Trong	Don Duong	Dalat	Don Anh	Gia Lam	Vinh Phuc	Vinh Phuc	Don Duong	Vinh Phuc	Ninh Binh	Don Duong
Viral genome	Genus	Virus name	DAT	GLT	VPT	NBT	BLT	DTT	DDT	DCT	DACP	GLCP	VPCP	VPBP	DDBP	VPHP	NBHP	DDRP
ssRNA	Potyvirus	Potato virus Y					4	16	2	1			4		1
		Chilli veinal mottle virus				3								4			10
ssRNA	Cucumovirus	Cucumber mosaic virus RNA 1			2			2	3						11
		Cucumber mosaic virus RNA 2			5			1	2						5			2
		Cucumber mosaic virus RNA 3			1		2	1	4						4
ssRNA	Tobamovirus	Tomato mosaic virus					2	3	4	8					1			10
		Pepper mild mottle virus											2		1
		Tobacco mild green mosaic virus												11			5
ssRNA	Tospovirus	Capsicum chlorosis virus segment L					1								2			1
		Capsicum chlorosis virus segment M					4
		Capsicum chlorosis virus segment S					1
		Pepper chlorotic spot virus segment L						2	3	1					10			2
		Pepper chlorotic spot virus segment M						4	2	2					3			1
		Pepper chlorotic spot virus segment S					1	3	3	1					3			3
		Tomato necrotic ring virus L	5	11	11							1
		Tomato necrotic ring virus M	4	9	4							3
		Tomato necrotic ring virus S	7	2	3							2
ssRNA	Polerovirus	Pepper vein yellows virus												23
ssDNA	Begomovirus	Ageratum yellow vein China virus					1
		Ageratum yellow vein China virus-associated DNA beta					4
		Tomato yellow leaf curl Kanchanaburi virus DNA A					4	2	3	4								1
		Tomato yellow leaf curl Kanchanaburi virus DNA B					5	2	4	2					3			4
		Lindernia anagallis yellow vein virus DNA-A		2	4
		Tomato yellow leaf curl Vietnam virus DNA-A				4
		Tomato yellow leaf curl Vietnam virus satellite DNA beta				12
dsRNA	Deltapartitivirus	Pepper cryptic virus 2 RNA1								1	2	1		1	1	1	1	1
		Pepper cryptic virus 2 RNA2									2	1		1		2	1	1
dsRNA	Amalgavirus	Southern tomato virus		1	4		1	3	5	3
circular ssRNA	Pospiviroid	Columnea latent viroid		2		2					1
		Pepper chat fruit viroid												1			1

## Sheet: Table S2
Table S2.Number of Virus-Associated Reads for the Detected Viral Pathogens.
Name	Abbreviation	DAT	GLT	VPT	NBT	BLT	DTT	DDT	DCT	DACP	GLCP	VPCP	VPBP	DDBP	VPHP	NBHP	DDRP
Potato virus Y	PVY					5403	42576	38	21			533845		26
Chilli veinal mottle virus	ChiVMV				1059								8482			242542
Cucumber mosaic virus	CMV			12519		40	4849	177						1640			18
Tomato mosaic virus	ToMV					739	18084	654	114					237			167
Pepper mild mottle virus	PMMoV											8623		5
Ageratum yellow vein China virus	AYVCNV					586
Capsicum chlorosis virus	CaCV					616								57			19
Pepper chlorotic spot virus	PCSV					4	24604	90856	49898					182236			77981
Pepper cryptic virus 2	PCV2								8	397	1247		410	83	1866	645	1349
Southern tomato virus	STV		1475	1908		143	1823	6806	3013
Tomato necrotic ring virus	TNRV	318339	4452	10929							31167
Columnea latent viroid	CLVd		150412		9485					116
Lindernia anagallis yellow vein virus	LAYVV		2465	2467
Tobacco mild green mosaic virus	TMGMV												383			10058
Pepper chat fruit viroid	PCFVd												197			8503
Pepper vein yellows virus	PeVYV												2019
Tomato yellow curl Vietnam virus	ToLCVNV				1913
